# Supplementary material for: A phase I clinical study of immunotherapy for advanced colorectal cancers using carcinoembryonic antigen-pulsed dendritic cells mixed with tetanus toxoid and subsequent IL-2 treatment
Source: J Biomed Sci. 2016 Aug 24;23(1):64. doi: 10.1186/s12929-016-0279-7 (PMC4997699; doi:10.1186/s12929-016-0279-7)
Supplement: Additional file 2: — The results of T cell proliferation assay. (XLS 93 kb) [file 12929_2016_279_MOESM2_ESM.xls]

## Sheet: Patient 1
d0
CEA(ug/ml)	OD	OD	OD	Average	SD	t-test
0	0.245	0.314	0.31	0.289667	0.0387341
5	0.268	0.329	0.346	0.314333	0.0410163	0.491153				0.245	0.314	0.31	0.268	0.329	0.346	0.491153
10	0.227	0.336	0.411	0.324667	0.0925221	0.592874				0.245	0.314	0.31	0.227	0.336	0.411	0.592874
25	0.249	0.354	0.182	0.261667	0.0866968	0.647457				0.245	0.314	0.31	0.249	0.354	0.182	0.647457
50	0.252	0.146	0.316	0.238	0.0858604	0.417117				0.245	0.314	0.31	0.252	0.146	0.316	0.417117
																#DIV/0!
																#DIV/0!
																#DIV/0!
d36																#DIV/0!
CEA(ug/ml)	OD	OD	OD	Average	SD											#DIV/0!
0	0.318	0.333	0.261	0.304	0.0379868											#DIV/0!
5	0.345	0.347	0.361	0.351	0.0087178	0.159702				0.318	0.333	0.261	0.345	0.347	0.361	0.159702
10	0.351	0.405	0.373	0.376333	0.0271539	0.0611892				0.318	0.333	0.261	0.351	0.405	0.373	0.0611892
25	0.357	0.358	0.33	0.348333	0.015885	0.169981				0.318	0.333	0.261	0.357	0.358	0.33	0.169981
50	0.375	0.375	0.367	0.372333	0.0046188	0.0873108				0.318	0.333	0.261	0.375	0.375	0.367	0.0873108
																#DIV/0!
																#DIV/0!
																#DIV/0!
d57																#DIV/0!
CEA(ug/ml)	OD	OD	OD	Average	SD											#DIV/0!
0	0.347	0.343	0.285	0.325	0.0346987											#DIV/0!
5	0.301	0.389	0.314	0.334667	0.0475009	0.395693				0.347	0.343	0.285	0.301	0.389	0.314	0.791292
10	0.343	0.271	0.389	0.334333	0.0594755	0.41722				0.347	0.343	0.285	0.343	0.271	0.389	0.828531
25	0.347	0.313	0.387	0.349	0.0370405	0.419282				0.347	0.343	0.285	0.347	0.313	0.387	0.458944
50	0.254	0.326	0.41	0.33	0.0780769	0.422249				0.347	0.343	0.285	0.254	0.326	0.41	0.926172

## Sheet: Patient 3
d0
CEA(ug/ml)	OD	OD	OD	Average	SD	t-test
0	0.327	0.35	0.379	0.352	0.0260576
5	0.365	0.321	0.286	0.324	0.0395854	0.372306					0.327	0.35	0.379	0.365	0.321	0.286	0.372306
10	0.358	0.332	0.308	0.332667	0.0250067	0.406387					0.327	0.35	0.379	0.358	0.332	0.308	0.406387
25	0.328	0.278	0.321	0.309	0.027074	0.118628					0.327	0.35	0.379	0.328	0.278	0.321	0.118628
50	0.307	0.293	0.395	0.331667	0.0552932	0.606886					0.327	0.35	0.379	0.307	0.293	0.395	0.606886
																	#DIV/0!
																	#DIV/0!
																	#DIV/0!
d36																	#DIV/0!
CEA(ug/ml)	OD	OD	OD	Average	SD												#DIV/0!
0	0.398	0.448	0.355	0.400333	0.0465439												#DIV/0!
5	0.328	0.298	0.274	0.3	0.0270555	0.0438216	*				0.398	0.448	0.355	0.328	0.298	0.274	0.0438216
10	0.332	0.271	0.354	0.319	0.043	0.090717					0.398	0.448	0.355	0.332	0.271	0.354	0.090717
25	0.269	0.282	0.288	0.279667	0.00971253	0.0412201	*				0.398	0.448	0.355	0.269	0.282	0.288	0.0412201
50	0.286	0.293	0.29	0.289667	0.00351188	0.0534566					0.398	0.448	0.355	0.286	0.293	0.29	0.0534566
																	#DIV/0!
																	#DIV/0!
																	#DIV/0!
d57																	#DIV/0!
CEA(ug/ml)	OD	OD	OD	Average	SD												#DIV/0!
0	0.359	0.336	0.388	0.361	0.0260576												#DIV/0!
5	0.316	0.333	0.274	0.307667	0.0303699	0.0836964					0.359	0.336	0.388	0.316	0.333	0.274	0.0836964
10	0.281	0.339	0.274	0.298	0.0356791	0.0747942					0.359	0.336	0.388	0.281	0.339	0.274	0.0747942
25	0.351	0.307	0.391	0.349667	0.0420159	0.715365					0.359	0.336	0.388	0.351	0.307	0.391	0.715365
50	0.332	0.357	0.294	0.327667	0.0317228	0.234889					0.359	0.336	0.388	0.332	0.357	0.294	0.234889

## Sheet: Patient 5
Patient 5
d0
CEA(ug/ml)				Average	SD	t-test
0	0.339	0.328	0.426	0.364333	0.0536874
5	0.277	0.299	0.342	0.306	0.0330606	0.198461													0.339	0.328	0.426	0.277	0.299	0.342	0.198461
10	0.29	0.247	0.315	0.284	0.0343948	0.106384													0.339	0.328	0.426	0.29	0.247	0.315	0.106384
25	0.197	0.239	0.361	0.265667	0.08519	0.178062													0.339	0.328	0.426	0.197	0.239	0.361	0.178062
50	0.163	0.179	0.206	0.182667	0.0217332	0.0169431	*												0.339	0.328	0.426	0.163	0.179	0.206	0.0169431
																									#DIV/0!
																									#DIV/0!
																									#DIV/0!
d36																									#DIV/0!
CEA(ug/ml)	OD	OD	OD	Average	SD																				#DIV/0!
0	0.452	0.448	0.413	0.437667	0.0214554																				#DIV/0!
5	0.538	0.443	0.368	0.449667	0.0851959	0.832789													0.452	0.448	0.413	0.538	0.443	0.368	0.832789
10	0.274	0.387	0.339	0.333333	0.0567127	0.0714063													0.452	0.448	0.413	0.274	0.387	0.339	0.0714063
25	0.21	0.221	0.264	0.231667	0.0285365	0.000811406	**												0.452	0.448	0.413	0.21	0.221	0.264	0.000811406
50	0.217	0.266	0.218	0.233667	0.028006	0.000771889	**												0.452	0.448	0.413	0.217	0.266	0.218	0.000771889
																									#DIV/0!
																									#DIV/0!
																									#DIV/0!
d57																									#DIV/0!
CEA(ug/ml)	OD	OD	OD	Average	SD																				#DIV/0!
0	0.438	0.424	0.41	0.424	0.014																				#DIV/0!
5	0.534	0.292	0.318	0.381333	0.132851	0.634641													0.438	0.424	0.41	0.534	0.292	0.318	0.634641
10	0.39	0.255	0.36	0.335	0.0708872	0.157227													0.438	0.424	0.41	0.39	0.255	0.36	0.157227
25	0.202	0.257	0.318	0.259	0.0580259	0.0328738	*												0.438	0.424	0.41	0.202	0.257	0.318	0.0328738
50	0.153	0.227	0.269	0.216333	0.058731	0.0208699	*												0.438	0.424	0.41	0.153	0.227	0.269	0.0208699
																									#DIV/0!
																									#DIV/0!
																									#DIV/0!
																									#DIV/0!
																									#DIV/0!
d120																									#DIV/0!
CEA(ug/ml)	OD	OD	OD	Average	SD																				#DIV/0!
0	0.426	0.48	0.45	0.452	0.0270555																				#DIV/0!
5	0.301	0.535	0.579	0.471667	0.14943	0.842204													0.426	0.48	0.45	0.301	0.535	0.579	0.842204
10	0.338	0.394	0.339	0.357	0.0320468	0.0181376	*												0.426	0.48	0.45	0.338	0.394	0.339	0.0181376
25	0.295	0.236	0.288	0.273	0.0322335	0.00202883	*												0.426	0.48	0.45	0.295	0.236	0.288	0.00202883
50	0.292	0.206	0.227	0.241667	0.0448367	0.00450504	*												0.426	0.48	0.45	0.292	0.206	0.227	0.00450504
																									#DIV/0!
																									#DIV/0!
																									#DIV/0!
																									#DIV/0!
																									#DIV/0!
d180																									#DIV/0!
CEA(ug/ml)	OD	OD	OD																						#DIV/0!
0	0.193	0.371	0.297	0.287	0.0894204																				#DIV/0!
5	0.365	0.211	0.219	0.265	0.0866949	0.774919													0.193	0.371	0.297	0.365	0.211	0.219	0.774919
10	0.177	0.325	0.415	0.305667	0.120172	0.840493													0.193	0.371	0.297	0.177	0.325	0.415	0.840493
25	0.242	0.185	0.248	0.225	0.0347707	0.355956													0.193	0.371	0.297	0.242	0.185	0.248	0.355956
50	0.238	0.271	0.21	0.239667	0.0305341	0.461895													0.193	0.371	0.297	0.238	0.271	0.21	0.461895

## Sheet: Patient 6
Patient 6
d0
CEA(ug/ml)	OD	OD	OD	Average	SD	t-test
0	0.366	0.356	0.362	0.361333	0.00503322
5	0.436	0.313	0.309	0.352667	0.0721965	0.854723				0.366	0.356	0.362	0.436	0.313	0.309	0.854723
10	0.319	0.32	0.331	0.323333	0.00665833	0.00187321	*			0.366	0.356	0.362	0.319	0.32	0.331	0.00187321
25	0.298	0.318	0.358	0.324667	0.0305505	0.170117				0.366	0.356	0.362	0.298	0.318	0.358	0.170117
50	0.285	0.271	0.381	0.312333	0.0598777	0.29173				0.366	0.356	0.362	0.285	0.271	0.381	0.29173
																#DIV/0!
																#DIV/0!
																#DIV/0!
d35																#DIV/0!
CEA(ug/ml)	OD	OD	OD													#DIV/0!
0	0.457	0.481	0.547	0.495	0.0466047											#DIV/0!
5	0.506	0.335	0.352	0.397667	0.0942037	0.20939				0.457	0.481	0.547	0.506	0.335	0.352	0.20939
10	0.418	0.37	0.446	0.411333	0.0384361	0.0767767				0.457	0.481	0.547	0.418	0.37	0.446	0.0767767
25	0.478	0.536	0.3	0.438	0.12298	0.515727				0.457	0.481	0.547	0.478	0.536	0.3	0.515727
50	0.371	0.306	0.31	0.329	0.036428	0.00954053	*			0.457	0.481	0.547	0.371	0.306	0.31	0.00954053
																#DIV/0!
																#DIV/0!
																#DIV/0!
d57																#DIV/0!
CEA(ug/ml)	OD	OD	OD													#DIV/0!
0	0.58	0.354	0.309	0.414333	0.145225											#DIV/0!
5	0.475	0.489	0.272	0.412	0.121445	0.984021				0.58	0.354	0.309	0.475	0.489	0.272	0.984021
10	0.422	0.33	0.328	0.36	0.0537029	0.59335				0.58	0.354	0.309	0.422	0.33	0.328	0.59335
25	0.37	0.269	0.318	0.319	0.0505074	0.376221				0.58	0.354	0.309	0.37	0.269	0.318	0.376221
50	0.313	0.346	0.269	0.309333	0.0386307	0.336597				0.58	0.354	0.309	0.313	0.346	0.269	0.336597

## Sheet: Patient 7
Patient 7
d0
CEA(ug/ml)	OD	OD	OD	Average	SD	t-test
0	0.332	0.239	0.271	0.280667	0.0472476
5	0.233	0.185	0.216	0.211333	0.0243379	0.109223					0.332	0.239	0.271	0.233	0.185	0.216	0.109223
10	0.205	0.194	0.211	0.203333	0.00862168	0.100676					0.332	0.239	0.271	0.205	0.194	0.211	0.100676
25	0.208	0.198	0.19	0.198667	0.0090185	0.0902429					0.332	0.239	0.271	0.208	0.198	0.19	0.0902429
50	0.182	0.331	0.186	0.233	0.0848941	0.455506					0.332	0.239	0.271	0.182	0.331	0.186	0.455506
																	#DIV/0!
																	#DIV/0!
																	#DIV/0!
d35																	#DIV/0!
CEA(ug/ml)	OD	OD	OD														#DIV/0!
0	0.471	0.171	0.27	0.304	0.152863												#DIV/0!
5	0.209	0.146	0.174	0.176333	0.0315647	0.283088					0.471	0.171	0.27	0.209	0.146	0.174	0.283088
10	0.195	0.177	0.15	0.174	0.0226495	0.277448					0.471	0.171	0.27	0.195	0.177	0.15	0.277448
25	0.174	0.148	0.156	0.159333	0.0133167	0.242229					0.471	0.171	0.27	0.174	0.148	0.156	0.242229
50	0.173	0.142	0.138	0.151	0.0191572	0.22373					0.471	0.171	0.27	0.173	0.142	0.138	0.22373
																	#DIV/0!
																	#DIV/0!
																	#DIV/0!
d57																	#DIV/0!
CEA(ug/ml)	OD	OD	OD														#DIV/0!
0	0.195	0.2	0.18	0.191667	0.0104083												#DIV/0!
5	0.188	0.172	0.156	0.172	0.016	0.160549					0.195	0.2	0.18	0.188	0.172	0.156	0.160549
10	0.375	0.236	0.377	0.329333	0.0808352	0.0959321					0.195	0.2	0.18	0.375	0.236	0.377	0.0959321
25	0.166	0.265	0.197	0.209333	0.0506392	0.609786					0.195	0.2	0.18	0.166	0.265	0.197	0.609786
50	0.145	0.133	0.143	0.140333	0.0064291	0.00374094	*				0.195	0.2	0.18	0.145	0.133	0.143	0.00374094

## Sheet: Patient 9 
Patient 9
d0
CEA(ug/ml)	OD	OD	OD	Average	SD	t-test
0	0.404	0.34	0.691	0.478333	0.186934
5	0.41	0.439	0.37	0.406333	0.0346458	0.57542				0.404	0.34	0.691	0.41	0.439	0.37	0.57542
10	0.499	0.478	0.534	0.503667	0.0282902	0.837216				0.404	0.34	0.691	0.499	0.478	0.534	0.837216
25	0.403	0.491	0.47	0.454667	0.0459601	0.849199				0.404	0.34	0.691	0.403	0.491	0.47	0.849199
50	0.365	0.407	0.355	0.375667	0.0275923	0.442431				0.404	0.34	0.691	0.365	0.407	0.355	0.442431
																#DIV/0!
																#DIV/0!
																#DIV/0!
d35																#DIV/0!
CEA(ug/ml)	OD	OD	OD													#DIV/0!
0	0.254	0.275	0.384	0.304333	0.0697878											#DIV/0!
5	0.26	0.639	0.422	0.440333	0.190164	0.342794				0.254	0.275	0.384	0.26	0.639	0.422	0.342794
10	0.439	0.509	0.588	0.512	0.0745453	0.0245707	*			0.254	0.275	0.384	0.439	0.509	0.588	0.0245707
25	0.204	0.567	0.251	0.340667	0.197414	0.787034				0.254	0.275	0.384	0.204	0.567	0.251	0.787034
50	0.197	0.411	0.306	0.304667	0.107006	0.996644				0.254	0.275	0.384	0.197	0.411	0.306	0.996644
																#DIV/0!
																#DIV/0!
																#DIV/0!
d57																#DIV/0!
CEA(ug/ml)	OD	OD	OD													#DIV/0!
0	0.364	0.366	0.379	0.369667	0.00814453											#DIV/0!
5	0.807	0.639	0.341	0.595667	0.236003	0.238948				0.364	0.366	0.379	0.807	0.639	0.341	0.238948
10	0.349	0.415	0.515	0.426333	0.0835783	0.36103				0.364	0.366	0.379	0.349	0.415	0.515	0.36103
25	0.276	0.354	0.418	0.349333	0.0711149	0.670311				0.364	0.366	0.379	0.276	0.354	0.418	0.670311
50	0.255	0.272	0.369	0.298667	0.0615007	0.181603				0.364	0.366	0.379	0.255	0.272	0.369	0.181603

## Sheet: Patient 10
Patient 10
d0
CEA(ug/ml)	OD	OD	OD	Average	SD	t-test
0	0.356	0.312	0.426	0.364667	0.057492
5	0.341	0.287	0.366	0.331333	0.0403774	0.462287				0.356	0.312	0.426	0.341	0.287	0.366	0.462287
10	0.336	0.28	0.229	0.281667	0.0535195	0.141554				0.356	0.312	0.426	0.336	0.28	0.229	0.141554
25	0.273	0.226	0.239	0.246	0.0242693	0.0537367				0.356	0.312	0.426	0.273	0.226	0.239	0.0537367
50	0.224	0.194	0.167	0.195	0.0285132	0.0206089				0.356	0.312	0.426	0.224	0.194	0.167	0.0206089
																#DIV/0!
																#DIV/0!
																#DIV/0!
d35																#DIV/0!
CEA(ug/ml)	OD	OD	OD													#DIV/0!
0	0.409	0.347	0.353	0.369667	0.0341955											#DIV/0!
5	0.315	0.329	0.344	0.329333	0.0145029	0.166823				0.409	0.347	0.353	0.315	0.329	0.344	0.166823
10	0.295	0.291	0.301	0.295667	0.00503322	0.0614945				0.409	0.347	0.353	0.295	0.291	0.301	0.0614945
25	0.229	0.245	0.26	0.244667	0.0155027	0.0126302	*			0.409	0.347	0.353	0.229	0.245	0.26	0.0126302
50	0.201	0.179	0.19	0.19	0.011	0.00716143	*			0.409	0.347	0.353	0.201	0.179	0.19	0.00716143
																#DIV/0!
																#DIV/0!
																#DIV/0!
d57																#DIV/0!
CEA(ug/ml)	OD	OD	OD													#DIV/0!
0	0.362	0.395	0.404	0.387	0.0221133											#DIV/0!
5	0.298	0.255	0.335	0.296	0.0400375	0.0387113	(			0.362	0.395	0.404	0.298	0.255	0.335	0.0387113
10	0.291	0.313	0.329	0.311	0.0190788	0.0113026	*			0.362	0.395	0.404	0.291	0.313	0.329	0.0113026
25	0.313	0.305	0.306	0.308	0.0043589	0.0217459	*			0.362	0.395	0.404	0.313	0.305	0.306	0.0217459
50	0.259	0.215	0.317	0.263667	0.0511599	0.0370929	*			0.362	0.395	0.404	0.259	0.215	0.317	0.0370929

## Sheet: Patient 11
Patient 11
d0
CEA(ug/ml)	OD	OD	OD	Average	SD	t-test
0	0.434	0.528	0.485	0.482333	0.0470567												5
5	0.513	0.573	0.515	0.533667	0.0340783	0.207442			0.434	0.528	0.485	0.513	0.573	0.515	0.207442
10	0.423	0.388	0.376	0.395667	0.0244199	0.0659984			0.434	0.528	0.485	0.423	0.388	0.376	0.0659984
25	0.395	0.346	0.347	0.362667	0.028006	0.0279656	*		0.434	0.528	0.485	0.395	0.346	0.347	0.0279656
50	0.331	0.277	0.27	0.292667	0.0333816	0.00639555	*		0.434	0.528	0.485	0.331	0.277	0.27	0.00639555
															#DIV/0!
															#DIV/0!
															#DIV/0!
d35															#DIV/0!
CEA(ug/ml)	OD	OD	OD												#DIV/0!
0	0.353	0.362	0.35	0.355	0.006245										#DIV/0!
5	0.327	0.269	0.3	0.298667	0.029023	0.0722382			0.353	0.362	0.35	0.327	0.269	0.3	0.0722382
10	0.293	0.283	0.281	0.285667	0.0064291	0.000180392			0.353	0.362	0.35	0.293	0.283	0.281	0.000360783
25	0.253	0.198	0.222	0.224333	0.0275741	0.0114014	*		0.353	0.362	0.35	0.253	0.198	0.222	0.0114014
50	0.228	0.139	0.158	0.175	0.0468722	0.0203393	*		0.353	0.362	0.35	0.228	0.139	0.158	0.0203393
															#DIV/0!
															#DIV/0!
															#DIV/0!
d57															#DIV/0!
CEA(ug/ml)	OD	OD	OD												#DIV/0!
0	0.479	0.342	0.424	0.415	0.068942										#DIV/0!
5	0.362	0.379	0.396	0.379	0.017	0.463728			0.479	0.342	0.424	0.362	0.379	0.396	0.463728
10	0.331	0.356	0.402	0.363	0.0360139	0.330304			0.479	0.342	0.424	0.331	0.356	0.402	0.330304
25	0.301	0.311	0.324	0.312	0.0115326	0.118768			0.479	0.342	0.424	0.301	0.311	0.324	0.118768
50	0.275	0.347	0.291	0.304333	0.0378065	0.0898384			0.479	0.342	0.424	0.275	0.347	0.291	0.0898384

## Sheet: Patient 12
Patient 12
d0
CEA(ug/ml)	OD	OD	OD	Average	SD	t-test
0	0.323	0.318	0.319	0.32	0.00264575
5	0.3	0.261	0.298	0.286333	0.0219621	0.115364
10	0.341	0.347	0.317	0.335	0.0158745	0.241313
25	0.276	0.324	0.273	0.291	0.0286182	0.220516
50	0.349	0.305	0.332	0.328667	0.0221886	0.569261
d35
CEA(ug/ml)	OD	OD	OD
0	0.404	0.402	0.391	0.399	0.007
5	0.363	0.344	0.38	0.362333	0.0180093	0.0569677
10	0.392	0.485	0.392	0.423	0.0536936	0.52062
25	0.341	0.364	0.412	0.372333	0.0362261	0.329646
50	0.465	0.377	0.334	0.392	0.0667757	0.873022
d57
CEA(ug/ml)	OD	OD	OD
0	0.242	0.208	0.273	0.241	0.0325115
5	0.274	0.21	0.219	0.234333	0.0346458	0.819977
10	0.334	0.287	0.31	0.310333	0.0235018	0.0452991	*
25	0.257	0.276	0.312	0.281667	0.0279344	0.177287
50	0.303	0.321	0.326	0.316667	0.0120968	0.043035	*
d120
CEA(ug/ml)	OD	OD	OD
0	0.311	0.314	0.332	0.319	0.0113578
5	0.323	0.339	0.299	0.320333	0.0201329	0.92643
10	0.338	0.364	0.361	0.354333	0.0142244	0.0303918	*
25	0.405	0.35	0.376	0.377	0.0275136	0.0516389
50	0.422	0.398	0.412	0.410667	0.0120554	0.000673301	**
